# Supplementary material for: Comparative Efficacy and Safety of P2Y12 Inhibitor Monotherapy and Dual Antiplatelet Therapy in Patients with and without Diabetes Mellitus Undergoing Percutaneous Coronary Intervention
Source: Int J Mol Sci. 2022 Apr 20;23(9):4549. doi: 10.3390/ijms23094549 (PMC9099862; doi:10.3390/ijms23094549)
Supplement: Supplementary file 1 [file ijms-23-04549-s001.zip]

Archive with 1 entries (1 files):
- ijms-1685233-supplementary.pdf
